# Supplementary material for: The prevalence of simian malaria in wild long-tailed macaques throughout Peninsular Malaysia
Source: Sci Rep. 2024 Mar 12;14:6023. doi: 10.1038/s41598-024-54981-2 (PMC10933401; doi:10.1038/s41598-024-54981-2)
Supplement: Supplementary file 1 — Supplementary Information 1. [file 41598_2024_54981_MOESM1_ESM.xlsx]

## Sheet: Code
		Location/State	Original	Code
			Johor	JH
			Selangor	SR
			Pahang	PH
			Kelantan	KT
			Kedah	KD
			Perak	PK
			Melaka	ME
			Perlis	PS
			Negeri Sembilan	NS
			Terengganu	TG
			Kuala Lumpur (Wilayah Persekutuan)	WP
			Putrajaya	PT
		Species	Long-tailed macaque (Macaca fasicularis)	LT
		Example:	Location	Species	Sample number
			JH	LT	001

## Sheet: Johor
Sample	Date	Location	Coordinates	Host species	Sex	Age group A=Adult, S=Subadult, J=Juvenile	PCR results
							Lee et al primers
							Genus	Pk	Pcy	Pct	Pin	Pfi
JHLT001	17/06/19	Kampung Muhibah, Kota Tinggi	Not recorded	Macaca fasicularis	m	S	n	n	n	n	n	n
JHLT002				Macaca fasicularis	m	J	n	n	n	n	n	n
JHLT003				Macaca fasicularis	m	J	n	n	n	n	n	n
JHLT004				Macaca fasicularis	m	S	n	n	n	n	n	n
JHLT005				Macaca fasicularis	m	S	n	n	n	n	n	n
JHLT006	no sample	no sample	no sample	no sample		no sample
JHLT007	2019-06-17	Kampung Muhibah, Kota Tinggi	Not recorded	Macaca fasicularis	m	J	n	n	n	n	n	n
JHLT008	18/06/19	Kampung Orang Asli, Bandar Penawar, Kota Tinggi	Not recorded	Macaca fasicularis	m	A	p	n	p	p	p	p
JHLT009				Macaca fasicularis	f	S	p	n	p	p	p	p
JHLT010				Macaca fasicularis	f	S	p	p	p	p	n	n
JHLT011				Macaca fasicularis	m	A	p	p	p	p	p	p
JHLT012				Macaca fasicularis	f	J	p	n	n	p	p	p
JHLT013				Macaca fasicularis	f	S	p	p	p	p	p	p
JHLT014				Macaca fasicularis	m	Baby	n	n	n	n	n	n
JHLT015				Macaca fasicularis	f	A	p	p	n	n	p	p
JHLT016				Macaca fasicularis	f	S	p	p	p	p	p	p
JHLT017	18/06/19	Kampung Shaari, Simpang Renggam, Kluang	Not recorded	Macaca fasicularis	m	A	n	n	n	n	n	n
JHLT018				Macaca fasicularis	f	A	n	n	n	n	n	n
JHLT019				Macaca fasicularis	f	A	n	n	n	n	n	n
JHLT020				Macaca fasicularis	f	A	n	n	n	n	n	n
JHLT021				Macaca fasicularis	f	A	n	n	n	n	n	n
JHLT022	18/06/19	Kampung Melayu, Batu 4, Paloh, Kluang	Not recorded	Macaca fasicularis	m	A	n	n	n	n	n	n
JHLT023				Macaca fasicularis	f	A	n	n	n	n	n	n
JHLT024				Macaca fasicularis	m	J	n	n	n	n	n	n
JHLT025				Macaca fasicularis	f	A	n	n	n	n	n	n
JHLT026				Macaca fasicularis	f	S	n	n	n	n	n	n
JHLT027				Macaca fasicularis	m	A	n	N	n	n	n	n
JHLT028				Macaca fasicularis	m	A	N (cc)	n	n	n	n	n
JHLT029				Macaca fasicularis	m	S	n	n	n	n	n	n
JHLT030				Macaca fasicularis	f	A	n	n	n	n	n	n
JHLT031				Macaca fasicularis	f	A	N (cc)	n	n	n	n	n
JHLT032	19/06/19	Batu 7, Simpang Renggam, Kluang	Not recorded	Macaca fasicularis	f	A	N (cc)	n	n	n	n	n
JHLT033				Macaca fasicularis	m	S	n	n	n	n	n	n
JHLT034				Macaca fasicularis	f	A	p	n	p	n	p	n
JHLT035				Macaca fasicularis	f	A	p	n	p	n	n	n
JHLT036				Macaca fasicularis	m	S	n	n	n	n	n	n
JHLT037				Macaca fasicularis	f	A	n	n	n	n	n	n
JHLT038				Macaca fasicularis	f	A	p	n	p	n	n	n
JHLT039	19/06/19	Bukit Nyamuk, Simpang Renggam, Kluang	Not recorded	Macaca fasicularis	m	A	n	n	n	n	n	n
JHLT040				Macaca fasicularis	m	A	n	n	n	n	n	n
JHLT041				Macaca fasicularis	m	A	p	n	n	n	p	p
JHLT042				Macaca fasicularis	m	A	p	n	p	n	p	n
JHLT043				Macaca fasicularis	m	A	n	n	n	n	n	n
JHLT044				Macaca fasicularis	m	A	n	n	n	n	n	n
JHLT045				Macaca fasicularis	m	A	p	p	p	n	n	n
JHLT046				Macaca fasicularis	m	A	p	n	p	n	n	n
JHLT047				Macaca fasicularis	m	A	p	P	n	n	n	n
JHLT048				Macaca fasicularis	m	A	p	n	p	n	p	n
JHLT049				Macaca fasicularis	m	A	p	p	p	n	n	n
JHLT050				Macaca fasicularis	m	A	p	n	p	n	p	n
JHLT051				Macaca fasicularis	m	A	p	n	p	n	n	n
JHLT052	2020-09-13	Endau Semaloi, Mersing	X: 627131, Y: 291394	Macaca fasicularis	m	A	n	n	n	n	n	n
JHLT053				Macaca fasicularis	m	A	n	n	n	n	n	n
JHLT054				Macaca fasicularis	m	A	n	n	n	n	n	n
JHLT055				Macaca fasicularis	m	A	n	n	n	n	n	n
JHLT056	2020-09-13	Felda Tenggaruh Aroh Satu, Mersing	X: 65355, Y: 230793	Macaca fasicularis	m	A	p	p	n	p	p	p
JHLT057				Macaca fasicularis	m	S	p	p	n	n	p	p
JHLT058				Macaca fasicularis	m	A	p	p	n	p	p	n
JHLT059				Macaca fasicularis	f	J	p	p	n	p	p	n
JHLT060				Macaca fasicularis	m	A	p	p	n	n	p	p
JHLT061				Macaca fasicularis	m	A	p	p	n	p	p	n
JHLT062				Macaca fasicularis	m	J	p	p	n	n	p	p
JHLT063				Macaca fasicularis	m	J	p	p	n	p	p	p
JHLT064				Macaca fasicularis	m	A	p	p	p	p	p	n
JHLT065				Macaca fasicularis	m	A	p	p	p	p	p	p
JHLT066				Macaca fasicularis	m	S	p	p	n	p	p	p
JHLT067				Macaca fasicularis	m	A	p	p	p	p	p	n
JHLT068				Macaca fasicularis	m	A	p	p	n	p	p	p
JHLT069				Macaca fasicularis	m	J	p	p	p	p	p	n
JHLT070				Macaca fasicularis	m	A	p	p	p	p	p	n
JHLT071	no sample	no sample	no sample	no sample		no sample
JHLT072	2020-09-14	Ayer Tawar, Mersing	X: 627507, Y: 291288	Macaca fasicularis	m	J	p	p	n	n	n	p
JHLT073				Macaca fasicularis	m	A	n	n	n	n	n	n
JHLT074	no sample	no sample	no sample	no sample		no sample
JHLT075	no sample	no sample	no sample	no sample		no sample
JHLT076	2020-09-14	Nitar Dua, Mersing	X: 630685, Y: 264969	Macaca fasicularis	f	J	p	n	n	p	p	n
JHLT077				Macaca fasicularis	m	J	n	n	n	n	n	n
JHLT078				Macaca fasicularis	m	A	p	n	n	p	p	p
JHLT079				Macaca fasicularis	f	J	p	n	n	n	p	n
JHLT080				Macaca fasicularis	m	A	p	n	p	p	p	p
JHLT081				Macaca fasicularis	m	J	p	n	n	n	p	n
JHLT082				Macaca fasicularis	m	A	p	n	n	p	p	n
JHLT083				Macaca fasicularis	m	A	p	p	p	p	p	p

## Sheet: Selangor
Sample	Date	Location	Coordinates	Host species	Sex	Age group A=Adult, S=Subadult, J=Juvenile	PCR results
							Lee et al primers
							Genus	Pk	Pcy	Pct	Pin	Pfi
SRLT001	3/10/19	Hulu Langat, Selangor	X: 427056, Y: 317333	Macaca fasicularis	m	A	p	p	p	n	n	n
SRLT002				Macaca fasicularis	m	A	p	n	p	n	n	n
SRLT003				Macaca fasicularis	m	A	p	n	p	n	n	n
SRLT004				Macaca fasicularis	m	A	p	p	p	n	n	n
SRLT005				Macaca fasicularis	m	J	n	n	n	n	n	n
SRLT006	20/11/19	UKM, Hulu Langat, Selangor	X: 427056, Y: 317333	Macaca fasicularis	m	A	p	n	p	p	n	n
SRLT007	9/12/19	UKM, Hulu Langat, Selangor	X: 427056, Y: 317333	Macaca fasicularis	m	A	p	p	n	n	n	n
SRLT008				Macaca fasicularis	m	A	n	n	n	n	n	n
SRLT009				Macaca fasicularis	m	J	n	n	n	n	n	n
SRLT010	12/12/19	UKM, Hulu Langat, Selangor	X: 427056, Y: 317333	Macaca fasicularis	f (pregnant)	A	p	n	p	p	n	n
SRLT011	5/4/22	Jalan Sesapan Batu Rembau, Semenyih, Hulu Langat	X: 431363, Y: 320276	Macaca fasicularis	m	A	n	n	n	n	n	n
SRLT012				Macaca fasicularis	m	Infant	n	n	n	n	n	n
SRLT013				Macaca fasicularis	m	Infant	p	n	n	n	n	n
SRLT014	5/4/22	Desa Indah, Sepang	X: 417893, Y: 298679	Macaca fasicularis	m	A	n	n	n	n	n	n
SRLT015				Macaca fasicularis	m	A	p	n	n	n	p	p
SRLT016				Macaca fasicularis	m	J	n	n	n	n	n	n
SRLT017				Macaca fasicularis	m	J	n	n	n	n	n	n
SRLT018				Macaca fasicularis	f	J	n	n	n	n	n	n
SRLT019				Macaca fasicularis	f	J	n	n	n	n	n	n
SRLT020				Macaca fasicularis	f	J	n	n	n	n	n	n
SRLT021				Macaca fasicularis	f	J	n	n	n	n	n	n
SRLT022				Macaca fasicularis	f	J	n	n	n	n	n	n
SRLT023				Macaca fasicularis	m	J	n	n	n	n	n	n
SRLT024				Macaca fasicularis	m	J	n	n	n	n	n	n
SRLT025	7/4/22	Jenderam Hilir, Dengkil, Sepang	X:414801, Y: 319330	Macaca fasicularis	m	J	p	n	p	n	p	p
SRLT026				Macaca fasicularis	m	J	p	n	p	n	n	p*
SRLT027				Macaca fasicularis	f	J	p	p	p	n	n	n
SRLT028				Macaca fasicularis	m	Infant	p	p	p	n	n	n
SRLT029				Macaca fasicularis	m	Infant	p	p	p	p	p	p
SRLT030				Macaca fasicularis	m	J	p	p	p	n	n	p*
SRLT031				Macaca fasicularis	m	Infant	p	n	p	n	n	p
SRLT032				Macaca fasicularis	m	Infant	p	p	p	n	n	n
SRLT033	7/4/22	Mahkamah Salak Tinggi, Sepang	X: 414292, Y: 312530	Macaca fasicularis	m	J	p	n	n	n	p	p
SRLT034				Macaca fasicularis	m	J	p	p	p	n	n	n
SRLT035				Macaca fasicularis	f	J	p	n	p	p	n	p
SRLT036				Macaca fasicularis	m	J	p	p	n	n	n	n
SRLT037				Macaca fasicularis	m	J	p	p	p	n	n	n
SRLT038				Macaca fasicularis	m	J	p	p	p	n	p	p
SRLT039				Macaca fasicularis	f	Infant	p	p	p	n	n	n
SRLT040				Macaca fasicularis	f	J	n	n	n	n	n	n
SRLT041				Macaca fasicularis	f	Infant	p	p	n	p	p	p
SRLT042	27/05/22	Desa Indah, Sepang, Hulu Langat	X: 417792, Y: 298614	Macaca fasicularis	f	A	n	n	n	n	n	n
SRLT043				Macaca fasicularis	m	A	n	n	n	n	n	n
SRLT044				Macaca fasicularis	m	A	n	n	n	n	n	n
SRLT045				Macaca fasicularis	m	A	n	n	n	n	n	n
SRLT046				Macaca fasicularis	m	J	n	n	n	n	n	n
SRLT047	30/05/22	Ijok, Sabak Bernam	X: 381742, Y: 367571	Macaca fasicularis	m	J	n	n	n	n	n	n
SRLT048				Macaca fasicularis	m	A	n	n	n	n	n	n
SRLT049				Macaca fasicularis	m	J	n	n	n	n	n	n
SRLT050				Macaca fasicularis	m	A	n	n	n	n	n	n
SRLT051	02/06/22	Jalan Rasa, Bukit Sentosa, Hulu Selangor	X: 400730, Y: 381251	Macaca fasicularis	m	A	p	p	p	p	p	p
SRLT052				Macaca fasicularis	f	A	p	p	n	n	p	p
SRLT053				Macaca fasicularis	m	A	p	p	p	p	p	p
SRLT054				Macaca fasicularis	m	J	p	n	p	p	p	p
SRLT055				Macaca fasicularis	m	A	p	p	n	p	p	p
SRLT056				Macaca fasicularis	m	A	p	n	n	p	p	p
SRLT057				Macaca fasicularis	f	A	p	n	n	p	p	p
SRLT058	08/06/2022	Pulau Indah, Klang, Petaling	X: 368995, Y: 324942	Macaca fasicularis	f	A	n	n	n	n	n	n
SRLT059				Macaca fasicularis	m	J	n	n	n	n	n	n
SRLT060	08/06/2022	Kg Endah, Tanjung Sepat, Kuala Langat	X: 385799, Y: 302652	Macaca fasicularis	f	A	n	n	n	n	n	n
SRLT061				Macaca fasicularis	f	A	n	n	n	n	n	n
SRLT062				Macaca fasicularis	m	A	n	n	n	n	n	n
SRLT063				Macaca fasicularis	m	A	n	n	n	n	n	n

## Sheet: Pahang
Sample	Date	Location	Coordinates	Host species	Sex	Age group A=Adult, S=Subadult, J=Juvenile	PCR results
							Lee et al primers
							Genus	Pk	Pcy	Pct	Pin	Pfi
PHLT001	2019-10-17	Kg Relong, Kuala Lipis, Pahang	X: 441170, Y: 465420	Macaca fasicularis	f	A	p	p	p	p	p	p
PHLT002	2019-11-04	Kg Beletik, Kuala Lipis, Pahang	X: 435224, Y: 461832	Macaca fasicularis	m	A	p	n	p	p	p	p
PHLT003				Macaca fasicularis	m	J	p	p	n	n	n	n
PHLT004				Macaca fasicularis	m	J	p	n	p	p	n	n
PHLT005				Macaca fasicularis	m	A	p	n	p	p	p	p
PHLT006				Macaca fasicularis	m	J	p	n	n	p	n	n
PHLT007				Macaca fasicularis	m	J	p	p	p	p	n	p
PHLT008	2019-11-18	Kolej Vokasional Sultan Haji Ahmad Shah, Kuala Lipis Pahang	X: 445968, Y:452701	Macaca fasicularis	m	J	p	p	n	p	p	p
PHLT009				Macaca fasicularis	m	J	p	p	n	p	p	p
PHLT010				Macaca fasicularis	m	J	p	p	p	p	p	n
PHLT011				Macaca fasicularis	f	J	p	n	n	p	n	n
PHLT012				Macaca fasicularis	f	A	p	n	n	p	p	p
PHLT013				Macaca fasicularis	f	A	p	p	p	p	p	p
PHLT014	2019-11-20	Kolej Vokasional Sultan Haji Ahmad Shah, Kuala Lipis Pahang	X: 445968, Y:452701	Macaca fasicularis	m	J	p	p	p	p	p	n
PHLT015				Macaca fasicularis	f	J	p	n	p	p	p	n
PHLT016				Macaca fasicularis	m	Sa	p	n	p	n	p	n
PHLT017				Macaca fasicularis	m	J	p	p	p	p	p	n
PHLT018				Macaca fasicularis	m	J	p	n	n	p	p	n
PHLT019				Macaca fasicularis	m	Sa	p	n	n	p	p	n
PHLT020	2019-11-25	Kg Beletik, Kuala Lipis, Pahang	X: 435224, Y: 461832	Macaca fasicularis	m	A	p	n	n	p	p	n
PHLT021				Macaca fasicularis	m	A	p	p	p	p	p	n
PHLT022				Macaca fasicularis	f	A	p	p	p	p	p	n
PHLT023				Macaca fasicularis	f	A	p	p	p	p	p	n
PHLT024				Macaca fasicularis	f	Sa	p	p	p	p	p	p
PHLT025				Macaca fasicularis	f	Sa	p	p	p	p	p	p
PHLT026				Macaca fasicularis	f	A	p	p	p	p	p	n
PHLT027				Macaca fasicularis	m	Sa	p	p	p	p	p	n
PHLT028				Macaca fasicularis	m	Sa	p	p	p	p	n	p
PHLT029				Macaca fasicularis	m	A	p	p	p	p	p	p
PHLT030				Macaca fasicularis	f	A	p	n	n	p	p	p
PHLT031				Macaca fasicularis	f	A	p	n	p	p	p	p
PHLT032				Macaca fasicularis	f	A (pregnant)	p	p	p	p	p	p
PHLT033				Macaca fasicularis	f	A	p	p	p	p	p	p
PHLT034	2019-12-09	Sungai Kerpan, Kuala Lipis, Pahang	X: 450157, Y:463171	Macaca fasicularis	m	Sa	p	p	p	p	p	p
PHLT035				Macaca fasicularis	f	A	p	n	p	p	p	p
PHLT036				Macaca fasicularis	f	A	p	n	p	p	p	p
PHLT037				Macaca fasicularis	f	Sa	p	p	p	p	p	p
PHLT038				Macaca fasicularis	m	A	p	p	p	p	p	p
PHLT039				Macaca fasicularis	f	A	p	p	p	p	p	p
PHLT040	2019-12-12	Kg Beletik, Kuala Lipis, Pahang	X: 435287, Y:444350	Macaca fasicularis	m	J	p	p	p	p	p	p
PHLT041				Macaca fasicularis	f	A	p	n	p	n	p	p
PHLT042				Macaca fasicularis	m	A	p	n	p	p	p	p
PHLT043				Macaca fasicularis	m	A	p	n	p	n	p	p
PHLT044				Macaca fasicularis	m	A	p	n	n	p	p	n
PHLT045				Macaca fasicularis	m	A	p	p	p	p	p	p
PHLT046				Macaca fasicularis	m	Sa	p	p	p	p	p	p
PHLT047				Macaca fasicularis	m	Sa	p	p	p	p	p	p
PHLT048				Macaca fasicularis	m	A	p	n	p	p	p	p
PHLT049				Macaca fasicularis	m	A	p	n	p	p	p	p
PHLT050	2019-12-12	CCRC Benda, Kuala Lipis, Pahang	X: 443736, Y: 448075	Macaca fasicularis	m	Sa	p	p	n	n	p	n
PHLT051				Macaca fasicularis	m	Sa	p	p	p	p	p	p
PHLT052				Macaca fasicularis	m	J	p	p	p	p	p	p
PHLT053	2020-03-12	Masjid Kechau Tui, Kuala Lipis, Pahang	X: 442874, Y: 474698	Macaca fasicularis	Not recorded	Not recorded	p	p	p	p	p	p
PHLT054				Macaca fasicularis	Not recorded	Not recorded	p	p	p	p	p	p
PHLT055				Macaca fasicularis	Not recorded	Not recorded	p	p	p	p	p	p
PHLT056				Macaca fasicularis	Not recorded	Not recorded	p	p	n	p	p	p
PHLT057				Macaca fasicularis	Not recorded	Not recorded	p	p	p	p	p	p
PHLT058				Macaca fasicularis	Not recorded	Not recorded	p	p	p	p	p	p
PHLT059				Macaca fasicularis	Not recorded	Not recorded	p	p	p	p	p	p
PHLT060				Macaca fasicularis	Not recorded	Not recorded	p	p	p	p	p	p
PHLT061	2022-09-27	Indera Mahkota 13, Astana Willa, Kuantan	X: 586578, Y: 424294	Macaca fasicularis	m	A	p	p	n	p	n	p
PHLT062	no sample	no sample	no sample	no sample		no sample
PHLT063	2022-09-27	Indera Mahkota 13, Astana Willa, Kuantan	X: 586578, Y: 424294	Macaca fasicularis	m	A	p	n	n	n	p	p
PHLT064	2022-09-27	Kg Semangat, Pekan	X: 591834, Y: 401756	Macaca fasicularis	m	J	p	n	n	p	n	n
PHLT065	2022-09-27	Kg Batu Putih, Pekan	X: 589012, Y: 402811	Macaca fasicularis	m	A	p	n	n	n	p	p
PHLT066	2022-09-27	Bandar Damansara, Kuantan	X: 593050, Y: 430530	Macaca fasicularis	m	A	p	n	n	n	p	p
PHLT067				Macaca fasicularis	m	A	p	n	n	n	p	p
PHLT068	no sample	no sample	no sample	no sample		no sample
PHLT069	2022-09-27	Bandar Damansara, Kuantan	X: 593050, Y: 430530	Macaca fasicularis	f	A	p	n	n	n	p	p
PHLT070	2022-09-28	Kg Ulu Luit, Maran	X: 536199, Y: 404559	Macaca fasicularis	f	A	p	n	n	p	p	p
PHLT071				Macaca fasicularis	f	J	p	p	p	p	p	p
PHLT072				Macaca fasicularis	f	A	p	p	p	p	p	p
PHLT073				Macaca fasicularis	m	J	p	p	p	p	p	p
PHLT074	2022-09-28	Kg Serengkam, Maran	X: 533926, Y: 385636	Macaca fasicularis	f	A	p	p	p	p	p	p
PHLT075				Macaca fasicularis	m	J	p	p	n	n	p	p

## Sheet: Melaka
Sample	Date	Location	Coordinates	Host species	Sex	Age group A=Adult, S=Subadult, J=Juvenile	PCR results
							Lee et al primers
							Genus	Pk	Pcy	Pct	Pin	Pfi
MELT001	2019-11-28	Pengkalan Lanjut Tanjung Keling, Melaka Tengah	Not recorded	Macaca facscicularis	m	Sa	n	n	n	n	n	n
MELT002	2019-11-28	Kem Terendak, Sungai Udang, Melaka Tengah	Not recorded	Macaca facscicularis	m	J	n	n	n	n	n	n
MELT003			Not recorded	Macaca facscicularis	m	A	n	n	n	n	n	n
MELT004	2019-11-28	Kg Melekeh Dalam, Alor Gajah	Not recorded	Macaca facscicularis	m	Sa	n	n	n	n	n	n
MELT005			Not recorded	Macaca facscicularis	m	Sa	n	n	n	n	n	n

## Sheet: Kelantan
Sample	Date	Location	Coordinates	Host species	Sex	Age group A=Adult, S=Subadult, J=Juvenile	PCR results
							Lee et al primers
							Genus	Pk	Pcy	Pct	Pin	Pfi
KTLT001	2020-02-25	Kg Lepam Jaya, Gua Musang	X= 446465; Y= 529084	Macaca fasicularis	M	J	n	n	n	n	n	n
KTLT002				Macaca fasicularis	M	J	p	n	n	p	p	p
KTLT003				Macaca fasicularis	M	J	n	n	n	n	n	n
KTLT004				Macaca fasicularis	M	J	p	p	n	n	n	n
KTLT005				Macaca fasicularis	F	J	n	n	n	n	n	n
KTLT006				Macaca fasicularis	M	J	n	n	n	n	n	n
KTLT007				Macaca fasicularis	M	J	n	n	n	n	n	n
KTLT008				Macaca fasicularis	M	A	p	n	p	n	n	n
KTLT009				Macaca fasicularis	F	A	p	p	n	n	n	n
KTLT010				Macaca fasicularis	M	A	p	p	p	n	p	n
KTLT011				Macaca fasicularis	M	J	p	p	n	n	n	n
KTLT012				Macaca fasicularis	M	Sa	p	n	p	n	n	p
KTLT013				Macaca fasicularis	M	J	n	n	n	n	n	n
KTLT014				Macaca fasicularis	M	Sa	n	n	n	n	n	n
KTLT015				Macaca fasicularis	M	Sa	p	n	p	n	n	p
KTLT016				Macaca fasicularis	F	A	n	n	n	n	n	n
KTLT017	2020-02-25	Kpg. Chintek, Gua Musang	X= 443829, Y= 534083	Macaca fasicularis	F	A	p	n	n	p	p	p
KTLT018				Macaca fasicularis	F	A	n	n	n	n	n	n
KTLT019				Macaca fasicularis	M	A	p	n	p	n	n	p
KTLT020	2020-02-25	Kpg. Banggol Judah, Machang	X= 472090,Y= 643957	Macaca fasicularis	F	A	p	n	p	n	p	p
KTLT021				Macaca fasicularis	F	J	n	n	n	n	n	n
KTLT022				Macaca fasicularis	M	A	n	n	n	n	n	n
KTLT023	2020-02-25	Kpg. Panglima Bayu, Tanah Merah	X= 442552 , Y= 643399	Macaca fasicularis	F	A	p	n	p	n	n	p
KTLT024				Macaca fasicularis	F	A	p	p	p	n	p	p
KTLT025	2020-02-25	Kpg. Pak Gombak, Machang	X= 467776 Y=645571	Macaca fasicularis	F	A	n	n	n	n	n	n
KTLT026				Macaca fasicularis	F	A	n	n	n	n	n	n
KTLT027				Macaca fasicularis	M	A	n	n	n	n	n	n
KTLT028				Macaca fasicularis	F	A	n	n	n	n	n	n
KTLT029	2020-02-26	Kpg. Chintek, Gua Musang	X= 443829, Y= 534083	Macaca fasicularis	M	A	n	n	n	n	n	n
KTLT030				Macaca fasicularis	M	J	p	p	p	p	p	p
KTLT031				Macaca fasicularis	M	A	p	n	p	p	n	n

## Sheet: Kedah
Sample	Date	Location	Coordinates	Host species	Sex	Age group A=Adult, S=Subadult, J=Juvenile	PCR results
							Lee et al primers
							Genus	Pk	Pcy	Pct	Pin	Pfi
KDLT001	2020-03-17	Kuala Nerang, Padang Terap	X: 283843, Y: 690236	Macaca fasicularis	M	A	n	n	n	n	n	n
KDLT002				Macaca fasicularis	M	S	n	n	n	n	n	n
KDLT003				Macaca fasicularis	F	S	n	n	n	n	n	n
KDLT004				Macaca fasicularis	M	S	n	n	n	n	n	n
KDLT005				Macaca fasicularis	M	S	n	n	n	n	n	n
KDLT006				Macaca fasicularis	M	J	n	n	n	n	n	n
KDLT007				Macaca fasicularis	M	S	n	n	n	n	n	n
KDLT008				Macaca fasicularis	M	S	n	n	n	n	n	n
KDLT009				Macaca fasicularis	M	J	n	n	n	n	n	n
KDLT010				Macaca fasicularis	M	A	n	n	n	n	n	n
KDLT011				Macaca fasicularis	M	J	n	n	n	n	n	n
KDLT012	2020-03-17	Ladang Wesley, Baling 2, Kedah	X: 282227, Y: 601532	Macaca fasicularis	M	A	n	n	n	n	n	n
KDLT013				Macaca fasicularis	M	S	n	n	n	n	n	n
KDLT014				Macaca fasicularis	M	A	n	n	n	n	n	n
KDLT015				Macaca fasicularis	F	A	n	n	n	n	n	n
KDLT016				Macaca fasicularis	M	A	n	n	n	n	n	n
KDLT017				Macaca fasicularis	M	J	n	n	n	n	n	n
KDLT018	no sample	no sample	no sample	no sample		no sample
KDLT019	2020-03-17	Paya Jemeri, Baling 1, Kedah	X: 294405, Y: 614596	Macaca fasicularis	M	J	n	n	n	n	n	n
KDLT020	no sample	no sample	no sample	no sample		no sample
KDLT021	no sample	no sample	no sample	no sample		no sample
KDLT022	no sample	no sample	no sample	no sample		no sample

## Sheet: Perak
Sample	Date	Location	Coordinates	Host species	Sex	Age group A=Adult, S=Subadult, J=Juvenile	PCR results
							Lee et al primers
							Genus	Pk	Pcy	Pct	Pin	Pfi
PKLT001	2020-10-27	Sugai Limau, Kinta	Not recorded	Macaca fasicularis	F	A	n	n	n	n	n	n
PKLT002				Macaca fasicularis	M	J	n	n	n	n	n	n
PKLT003				Macaca fasicularis	M	A	n	n	n	n	n	n
PKLT004				Macaca fasicularis	F	A	n	n	n	n	n	n
PKLT005				Macaca fasicularis	F	A	n	n	n	n	n	n
PKLT006				Macaca fasicularis	M	A	p	n	n	p	p	p
PKLT007				Macaca fasicularis	F	A	n	n	n	n	n	n
PKLT008				Macaca fasicularis	F	A	n	n	n	n	n	n
PKLT009	2020-10-27	Felda Trolak Utara, Mualim	X: 373725, Y: 436664	Macaca fasicularis	M	A	p	n	p	n	p	p
PKLT010	2020-10-27	Sek Agama Slim River, Batang Padang	X: 382262, Y: 465340	Macaca fasicularis	F	A	p	n	n	p	p	p
PKLT011	2020-10-27	Daimond Creek, Mualim	X: 392112, Y: 417360	Macaca fasicularis	F	A	p	n	n	p	n	n
PKLT012				Macaca fasicularis	F	A	p	p	n	p	p	p
PKLT013	no sample	no sample	no sample	Macaca fasicularis		no sample
PKLT014	no sample	no sample	no sample	Macaca fasicularis		no sample
PKLT015	no sample	no sample	no sample	Macaca fasicularis		no sample
PKLT016	no sample	no sample	no sample	Macaca fasicularis		no sample
PKLT017	2020-10-28	Kg Chulek,Gopeng, Kampar	X: 353830, Y: 496025	Macaca fasicularis	F	A	p	p	n	p	p	p
PKLT018				Macaca fasicularis	F	A	p	p	n	p	p	p
PKLT019				Macaca fasicularis	M	J	n	n	n	n	n	n
PKLT020				Macaca fasicularis	F	A	n	n	n	n	n	n
PKLT021	2022-03-24	Bubuk Buntur, Kuala Gula, Kerian (?)	Not recorded	Macaca fasicularis	F	A	n	n	n	n	n	n
PKLT022				Macaca fasicularis	M	A	n	n	n	n	n	n
PKLT023				Macaca fasicularis	M	A	n	n	n	n	n	n
PKLT024				Macaca fasicularis	F	J	n	n	n	n	n	n
PKLT025				Macaca fasicularis	F	A	n	n	n	n	n	n
PKLT026				Macaca fasicularis	F	A	n	n	n	n	n	n
PKLT027				Macaca fasicularis	M	A	n	n	n	n	n	n
PKLT028				Macaca fasicularis	F	A	n	n	n	n	n	n
PKLT029				Macaca fasicularis	F	A	n	n	n	n	n	n
PKLT030				Macaca fasicularis	M	A	n	n	n	n	n	n
PKLT031	no sample	no sample	no sample	no sample		no sample
PKLT032	2022-03-24	Bubuk Buntur, Kuala Gula, Kerian (?)	Not recorded	Macaca fasicularis	M	A	p	n	n	n	p	p
PKLT033	2022-06-29	Kg Bakar Bata Beruas, Manjung, Perak	Not recorded	Macaca fasicularis	M	A	n	n	n	n	n	n
PKLT034				Macaca fasicularis	M	A	n	n	n	n	n	n
PKLT035				Macaca fasicularis	F	A	n	n	n	n	n	n
PKLT036				Macaca fasicularis	F	A	p	p	n	n	n	n
PKLT037				Macaca fasicularis	F	A	n	n	n	n	n	n
PKLT038				Macaca fasicularis	M	J	n	n	n	n	n	n
PKLT039				Macaca fasicularis	M	J	n	n	n	n	n	n
PKLT040				Macaca fasicularis	M	J	n	n	n	n	n	n

## Sheet: Perlis
Sample	Date	Location	Coordinates	Host species	Sex	Age group A=Adult, S=Subadult, J=Juvenile	PCR results						Remarks
							Lee et al primers
							Genus	Pk	Pcy	Pct	Pin	Pfi
PSLT001	2021-02-03	Kg Paya Kelubi, Kangar	X: 253267, Y: 723601	Macaca fasicularis	m	A	n	n	n	n	n	n
PSLT002	2021-02-03	PPRT, Kangar	X: 242846, Y: 712187	Macaca fasicularis	f	J	n	n	n	n	n	n
PSLT003				Macaca fasicularis	f	J	n	n	n	n	n	n
PSLT004	2021-02-03	Bukit Lagi, Kangar	X: 245583, Y:712511	Macaca fasicularis	m	A	n	n	n	n	n	n
PSLT005	2021-02-03	PPRT, Kangar	X: 242846, Y: 712187	Macaca fasicularis	m	A	p	n	n	n	p	p
PSLT006	2021-02-03	Jalan Kaki Bukit, Kangar	X: 246869, Y: 729392	Macaca fasicularis	m	A	p	n	n	n	n	n	Sample was amplified using rPLU2/7 primers and the band was cloned and sequenced. The results were Hepatocystis sp.

## Sheet: Negeri Sembilan
Sample	Date	Location	Coordinates	Host species	Sex	Age group A=Adult, S=Subadult, J=Juvenile	PCR results
							Lee et al primers
							Genus	Pk	Pcy	Pct	Pin	Pfi
NSLT001	2021-08-24	Lot 1134, Batu 14, Pasir Panjang, Port Dickson	X: 434707, Y: 269249	Macaca fasicularis	m	A	n	n	n	n	n	n
NSLT002	2021-08-24	Sungai Raya, Tg Agas, Port Dickson	X: 440716, Y: 266904	Macaca fasicularis	m	A	n	n	n	n	n	n
NSLT003				Macaca fasicularis	m	A	n	n	n	n	n	n
NSLT004	2021-08-24	Pasir Panjang, Port Dickson	X: 434707, Y: 269249	Macaca fasicularis	m	A	n	n	n	n	n	n
NSLT005	2021-08-24	Sungai Raya, Tg Agas, Port Dickson	X: 440716, Y: 266904	Macaca fasicularis	m	A	n	n	n	n	n	n
NSLT006	2021-08-27	Kg Segenting, Port Dickson	X: 430812, Y: 268593	Macaca fasicularis	f	A	n	n	n	n	n	n
NSLT007				Macaca fasicularis	m	A	n	n	n	n	n	n
NSLT008	2021-08-27	Lot 1134, Batu 14, Pasir Panjang, Port Dickson	X: 434707, Y: 269249	Macaca fasicularis	m	A	n	n	n	n	n	n
NSLT009				Macaca fasicularis	f	A	n	n	n	n	n	n
NSLT010				Macaca fasicularis	f	A	n	n	n	n	n	n
NSLT011				Macaca fasicularis	f	A	n	n	n	n	n	n
NSLT012				Macaca fasicularis	f	A	n	n	n	n	n	n
NSLT013	2021-09-03	Kg Teluk Pelanduk, Port Dickson	X: 436150, Y: 268605	Macaca fasicularis	m	A	n	n	n	n	n	n
NSLT014				Macaca fasicularis	m	A	n	n	n	n	n	n
NSLT015				Macaca fasicularis	m	A	n	n	n	n	n	n
NSLT016				Macaca fasicularis	m	A	n	n	n	n	n	n
NSLT017				Macaca fasicularis	m	A	n	n	n	n	n	n
NSLT018	2021-09-07	Kg Sungai Bioh, Lenggeng, Seremban	X: 432539, Y: 316919	Macaca fasicularis	f	A	n	n	n	n	n	n
NSLT019				Macaca fasicularis	f	A	p	n	p	n	n	p

[truncated: 3 more sheets: Terengganu, Kuala Lumpur, Putrajaya]
