# Supplementary material for: The prevalence of simian malaria in wild long-tailed macaques throughout Peninsular Malaysia
Source: Sci Rep. 2024 Mar 12;14:6023. doi: 10.1038/s41598-024-54981-2 (PMC10933401; doi:10.1038/s41598-024-54981-2)
Supplement: Supplementary file 3 — Supplementary Table 2. [file 41598_2024_54981_MOESM3_ESM.xlsx]

## Sheet: Supplementary Table 2
Supplementary Table 2: Summary of malaria parasite infection types in wild macaques sorted by state.
State	Host species	Infection type	Plasmodium species	Infected	Total	Percentage
Johor	Macaca fascicularis (n=79)	Mono	Pk	1	7	8.86076
			Pcy	4
			Pin	2
		Dual	Pk + Pcy	2	10	12.6582
			Pk + Pfi	1
			Pcy + Pin	4
			Pin + Pct	2
			Pin + Pfi	1
		Triple	Pk + Pcy + Pct	1	10	12.6582
			Pk + Pin + Pct	3
			Pk + Pin + Pfi	4
			Pin + Pct + Pfi	2
		Quadruple	Pk + Pcy + Pin + Pct	4	11	13.9241
			Pk + Pin + Pct + Pfi	4
			Pcy + Pin + Pct + Pfi	3
		Quintuple	Pk + Pcy + Pin + Pct + Pfi	5	5	6.32911
Selangor	Macaca fascicularis (n=63)	Mono	Pk	2	4	6.34921
			Pcy	2
		Dual	Pk + Pcy	8	14	22.2222
			Pcy + Pct	2
			Pcy + Pfi	2
			Pin + Pfi	2
		Triple	Pk + Pcy + Pfi	1	6	9.52381
			Pk + Pin + Pfi	1
			Pcy + Pin + Pfi	1
			Pcy + Pct + Pfi	1
			Pin + Pct + Pfi	2
		Quadruple	Pk + Pcy + Pin + Pfi	1	4	6.34921
			Pk + Pin + Pct + Pfi	2
			Pcy + Pin + Pct + Pfi	1
		Quintuple	Pk + Pcy + Pin + Pct + Pfi	3	3	4.7619
Pahang	Macaca fascicularis (n=73)	Mono	Pk	1	4	5.47945
			Pct	3
		Dual	Pk + Pin	1	12	16.4384
			Pcy + Pin	1
			Pcy + Pct	1
			Pin + Pct	4
			Pin + Pfi	5
		Triple	Pk + Pin + Pfi	1	8	10.9589
			Pk + Pct + Pfi	1
			Pcy + Pin + Pct	1
			Pcy + Pin + Pfi	2
			Pin + Pct + Pfi	3
		Quadruple	Pk + Pcy + Pin + Pct	8	21	28.7671
			Pk + Pcy + Pct + Pfi	2
			Pk + Pin + Pct + Pfi	3
			Pcy + Pin + Pct + Pfi	8
		Quintuple	Pk + Pcy + Pin + Pct + Pfi	28	28	38.3562
Kelantan	Macaca fascicularis (n=31)	Mono	Pk	3	4	12.9032
			Pcy	1
		Dual	Pcy + Pct	1	5	16.129
			Pcy + Pfi	4
		Triple	Pk + Pcy + Pin	1	4	12.9032
			Pcy + Pin + Pfi	1
			Pin + Pct + Pfi	2
		Quadruple	Pk + Pcy + Pin + Pfi	1	1	3.22581
		Quintuple	Pk + Pcy + Pin + Pct + Pfi	1	1	3.22581
Perak	Macaca fascicularis (n=35)	Mono	Pk	1	2	5.71429
			Pct	1
		Dual	Pin + Pfi	1	1	2.85714
		Triple	Pcy + Pin + Pfi	1	3	8.57143
			Pin + Pct + Pfi	2
		Quadruple	Pk + Pin + Pct + Pfi	3	3	8.57143
Perlis	Macaca fascicularis (n=6)	Dual	Pin + Pfi	1	1	16.6667
Negeri Sembilan	Macaca fascicularis (n=19)	Dual	Pcy + Pfi	1	1	5.26316
Terengganu	Macaca fascicularis (n=59)	Mono	Pk	2	4	6.77966
			Pcy	1
			Pct	1
		Dual	Pin + Pfi	3	3	5.08475
		Triple	Pk + Pcy + Pfi	1	5	8.47458
			Pk + Pin + Pfi	1
			Pin + Pct + Pfi	3
		Quadruple	Pk + Pcy + Pin + Pfi	3	6	10.1695
			Pk + Pin + Pct + Pfi	1
			Pcy + Pin + Pct + Pfi	2
		Quintuple	Pk + Pcy + Pin + Pct + Pfi	13	13	22.0339
